# Supplementary material for: Uric Acid: A New Perspective for Exploring the Pathological Process of Anthracycline-Induced Cardiotoxicity
Source: Curr Issues Mol Biol. 2025 Dec 27;48(1):40. doi: 10.3390/cimb48010040 (PMC12840530; doi:10.3390/cimb48010040)
Supplement: Supplementary file 1 [file cimb-48-00040-s001.zip]

Archive with 1 entries (1 files):
- cimb-4025342-supplementary.pdf
